# Supplementary material for: Genome-Wide Characterization and Expression Analysis of the Cysteine-Rich Polycomb-like Protein Gene Family in Response to Hormone Signaling in Apple (Malus domestica)
Source: Int J Mol Sci. 2025 Jun 10;26(12):5528. doi: 10.3390/ijms26125528 (PMC12193436; doi:10.3390/ijms26125528)
Supplement: Supplementary file 1 [file ijms-26-05528-s001.zip]

Archive with 1 entries (1 files):
- ijms-3632401-supplementary.pdf
